# Supplementary material for: Genetic and Pathogenic Characteristics of an Emerging Highly Virulent Recombinant Lineage Korean Clade C PRRSV Strain
Source: Transbound Emerg Dis. 2024 Aug 12;2024:5785557. doi: 10.1155/2024/5785557 (PMC12016962; doi:10.1155/2024/5785557)
Supplement: Supplementary 1 — A list of 333 strains of porcine reproductive and respiratory syndrome virus Type 2 (PRRSV-2) used in recombination analysis using RDP4, featuring Korean PRRSV-2 clades (LKA, LKB, and LKC), modified live vaccine strains, representative strains from nine lineages, and sublineage strains from Lineage 1 (Lineage 1.1, 1.2, 1.4, 1.5, 1.6, 1.7, 1.8, and 1.9). [file 5785557.f1.xlsx]

## Sheet: Strain_Info
GenBank_no.	Strain_name	Collection_Year
OP970985	JBNU-22-N03	2022
OP970983	JBNU-22-N01	2022
MN648450	HLJZD22-1812	NA
MG860516	LNWK96	2017
MK202794	FJ0908	2018
MG913987	LNWK130	2017
MN648055	HLJZD30-1902	NA
MF526965	USA/IN_Purdue/14067/2017	NA
MF326994	OH/2014/ISU-7	2014
KR534894	OH155-2015	NA
MH370474	CH/2018/NCV-Anheal-1	NA
MF326998	NC/2015/ISU-11	2015
KT257966	ISU10	2014
MF326999	NC/2015/ISU-12	2015
MF326992	IN/2014/ISU-5	2014
MF326990	NC/2014/ISU-3	2014
MF326991	NC/2014/ISU-4	2014
KX192112	NCV-13	2016
KX192115	NCV-21	2016
KX192119	NCV-26	2016
KX192118	NCV-25	2016
KX192116	NCV-23	2016
MF326996	IA/2015/ISU-9	2015
MF326987	IA/2015/NADC36	2015
MF326997	IA/2015/ISU-10	2015
MF326995	IA/2014/ISU-8	2014
KT257968	ISU18	2014
MF326986	IA/2015/NADC35	2015
MF326985	IA/2014/NADC34	2014
KT257976	ISU29	2014
MF327000	IA/2015/ISU-13	2015
KU978619	GD-KP	NA
JQ743666	QY2010	NA
JN662424	GM2	NA
DQ779791	Prime Pac	NA
AF184212	SP	NA
DQ473474	LMY	NA
MN073146	PRR1467916SQ-S4-L001	NA
MZ287325	K08-1054	2008
MN073150	lng26861I-S17-L001	NA
MN073151	lng26862I-S18-L001	NA
MN073147	PRRS35752R-S7-L001	NA
EU880443	GS2004	NA
EU880442	GS2003	NA
MN073141	PRR1467916R-S6-L001	NA
MN073145	PRR1467916SA-S2-L001	NA
AY457635	HN1	NA
MZ287323	JB15-N-PJ4-GN	2015
MZ287323	JB15-N-PJ4-GN	2015
MN073144	PRR146795SQ-S3-L001	NA
MN073143	PRR146795SA-S1-L001	NA
MN073142	PRR146795R-S5-L001	NA
JX857698	YN-2011	2011
MN073148	PRR02760-S1-L001	NA
MN073149	PRR02760Q-S15-L001	NA
AF176348	PA8	NA
MZ287322	JB15-N-M8-GN	2015
KT257947	14-68	2014
KT257945	14-64	2014
KT257946	14-67	2014
KT257944	14-60	2014
EF536003	VR2332	NA
MN073138	7472PRRS-S2-L001	NA
MN073140	lung23199-S4-L001	NA
AY585241	PL97-1	NA
MN073136	397081R-S16-L001	NA
MN073137	397082R-S17-L001	NA
KU318406	A2MC2-P90	NA
MN073139	7471PRRS-S1-L001	NA
MZ287319	CNCY42	2011
MN073130	4115R-S1	NA
JN864948	DY	2007
MN073131	1041R-S1	NA
AF066183	RespPRRS vaccine	NA
MN073134	PRR715665-S8-L001	NA
MN073135	PRR715666-S9-L001	NA
MN073132	4512R-S7-L001	NA
MN073133	7473PRRS-S3-L001	NA
MF326989	IA/2014/ISU-2	2014
MF196906	SCnj16	2016
KX689233	XJzx1-2015	NA
MN046242	LN-DB87	2018
KY495780	JX/CH/2016	NA
MN073157	3451R-S10-L001	NA
MN073171	9987R-S10-L001	NA
MN073170	9986R-S9-L001	NA
MN073169	6660R-S5-L001	NA
MN073163	PRR40074-S3-L001	NA
MN073168	562482PRRS-S4-L001	NA
MN073162	9981R-S4-L001	NA
MN073166	PRR80785GJ-S21-L001	NA
MN073165	9983R-S6-L001	NA
MN073167	PRR80785GD-S22-L001	NA
MN073164	serum24962-S7-L001	NA
MN073161	9985R-S8-L001	NA
MN073160	lung249622-S6-L001	NA
MN073159	lung249621-S5-L001	NA
AF325691	NVSL 97-7985 IA 1-4-2	NA
KT257952	14-95	2014
KT257950	14-79	2014
KT257948	14-76	2014
KT257953	14-96	2014
AY545985	NVSL 97-7895	NA
MN073155	PRR3-S3-L001	NA
MN073152	PRR71566-4-S10	NA
MN073153	PRR715664-S10-L001	NA
MN073154	PRR715667-S11-L001	NA
DQ988080	Ingelvac ATP	NA
MH324400	SCya17	2017
AY262352	HB-2(sh)/2002	NA
EU807840	CH-1R	NA
MK144542	GZgy17	2017
MF669722	ZJXS1412	NA
MF669721	HZL1501	NA
MH236426	ZJnb16-2	NA
MF196905	SCcd16	2016
KY373215	HiNZWQ	NA
KX767091	GSWW/CHA 2015	2015
KY488477	GDHZ	None
MF766472	HeN1501	NA
KY745901	GDYDZZZ	2016
MF526896	GDQYQC2	NA
KX815411	15HEB1	2015
KM000066	NMG2014	NA
EU360130	HB-1/3.9	NA
AY150312	HB-1(sh)/2002	NA
KJ819936	Henan-A14	NA
KX980392	SDhz1512	NA
KT358728	GZgy15-1	2015
KX758250	FJXS15	NA
KP771737	NVDC-SD6-2014	2014
KY488479	GDSG	NA
MF770574	17-ZJ-HZ	NA
KY373218	SXF105	NA
KY373216	AHBZ	NA
KX357708	QTX	2016
KX815416	15HUN1	2015
KX815417	15HUN2	2015
KX815407	15GD1	2015
KX815408	15GD2	2015
KX815409	15GD3	2015
KT819203	SCwhn14DY	NA
KX815410	15GD4	2015
KP771739	NVDC-SC1-2014	2014
KP771782	NVDC-R38-2014	2014
KY373217	SDZZ	NA
KP771784	NVDC-SD4-2014	2014
KU950375	HENZZ-8	NA
KX815412	15HEB3	2015
KJ819935	Henan-A13	NA
KM453699	BB0907-F44	NA
KM453698	BB0907-s34	NA
KP771735	NVDC-SHH02-2014	2014
KY488470	GDJM	NA
MN046238	HN-1603	2016
KY488478	GDQY	NA
MF669720	GD1404	NA
KX815431	15SN3	2015
MK759853	XJ17-5	NA
KX815430	15SN2	2015
KX815429	15SN1	2015
MK906026	JSTZ1712-12	NA
KY488476	GDHY	NA
KP742986	TJbd14-1	2014
KP742987	TJbd14-2	2014
KP771783	NVDC-R224-2014	2014
KJ819934	Henan-A12	NA
MH046843	GDZS2016	2016
KT445876	HNP5	NA
KY488471	GDGZ	NA
MH046842	FJNP2017	2017
MF124329	GD1404	NA
KP330232	HUN-2014	NA
MF766473	HeN1502	NA
KM261784	HB2014001	NA
KP771736	NVDC-shh01-2014	2014
KY761966	FZ16A	NA
EU624117	XH-GD	NA
KP771780	NVDC-13SXJC-2014	2014
KJ002451	HeNan-A1	NA
EU825724	GD	NA
EF635006	HUN4	NA
GU169411	08HuN	NA
EU708726	JX143	NA
EU860248	TJ	NA
MK450365	CH-YY	NA
MF818049	SC/NJ 2016	2016
EF112445	JXA1	NA
KP771781	NVDC-HuNCS-2014	2014
KT022071	HNxa14	2014
KP771738	NVDC-SD1-2014	2014
KX815414	15HEN3	2015
KX815424	15LN2	2015
KY488472	GDMM	NA
KX815420	15JX2	2015
KX815427	15SC2	2015
KX815426	15SC1	2015
KX815433	15ZJ2	2015
KX815418	15HUN3	2015
KU950373	HENZK-1	NA
KX815422	15JX4	2015
KX815434	15ZJ3	2015
KX815421	15JX3	2015
KU950370	HENPDS-2	NA
KY488473	GDZQ	NA
KY498542	GDST	NA
KT257956	103837	2014
MN073180	7703R-S6	NA
MN073176	012574VI-S2-L001	NA
KT258000	ISU91	2014
KT257999	ISU90	2014
KT258009	SDSU47	2014
MN046229	HeB-239	2018
MN046230	HLJWK108-1711	2018
KR706343	JL580	2013
KU215416	15LY01-FJ	NA
KU215417	15LY02-FJ	NA
KP780882	14LY02-FJ	NA
KP780881	14LY01-FJ	NA
KY290748	HENXX-9	NA
KX510269	TJnh1501	NA
KX815425	15LN3	2015
MN046241	SX2-1607	2016
MF766471	HeN1401	NA
MH167387	QHD2	NA
MH651741	LNCH-1604	NA
MG011719	FJDJQ-2017	2017
MN046224	HEB-108	2017
MH167388	QHD3	NA
MG011718	FJLIUY-2017	2017
KY053458	SDYG1606	NA
KX815419	15JX1	2015
KJ143621	HENAN-HEB	NA
KY412887	FJL15	2014
KX758249	FJWQ16	NA
KY041782	HENXX-8	NA
KX815428	15SC3	2015
MG844181	HB17A	NA
KX169191	FJ1402	NA
KX766379	HNhx	2016
KU950371	HENXC-4	NA
KY412888	FJM4	2014
KU523366	WUH5	NA
MK057531	KU-N1702	2017
MZ287320	JB15-N-P31-GB	2015
MZ287317	JB15-N-PJ73-GN	2015
MF375261	SC-d	NA
KU950374	HENZMD-9	NA
MG914067	SCcd17	2017
MH651746	SDQZ-1609	NA
MG687491	QHD1	NA
MH651744	SD53-1603	NA
KX815413	15HEN1	2015
MH121061	SD17-36	NA
KP861625	CHsx1401	NA
KU523367	WUH6	NA
MF375260	SD-A19	NA
MH500776	NADC30	NA
KP860910	FJY04	NA
KX815423	15LN1	2015
KY373214	JSWA	NA
KT257984	ISU49	2014
KX815415	15HEN4	2015
KX815432	15ZJ1	2015
KT257980	ISU37	2014
MF326993	OH/2014/ISU-6	2014
KP283416	Illinois8	2012
KR534893	OH28372-2013	NA
KP283412	Minnesota3	2012
MF326988	IA/2013/ISU-1	2013
KT257954	21675	2014
KT257958	109560	2014
KT257955	101416	2014
KT257986	ISU67	2014
KF611905	HENAN-XINX	NA
KP860909	FJZ03	NA
KF724397	XW004	21
KP283411	Minnesota4	2012
KP283409	Minnesota7	2012
KP283401	MN6	2012
KP283410	Minnesota5	2012
KF724411	XW017	NA
KF724409	XW015	NA
KF724410	XW016	NA
KP283404	Minnesota16	2011
KP283402	Minnesota17B	2013
KP283403	Minnesota17A	2012
KP283414	Minnesota1	2012
JN654459	NADC30	2008
KF724408	XW018	NA
MZ287321	JB15-N-PJ10-GN	2015
MK057530	KU-N1606	2016
MT176434	KNU-1902	2019
MT178233	KNU-1901	2019
KF555451	KNU-12-KJ4	2013
MZ287324	GGYC45	2010
MZ287324	GGYC45	2010
MZ287316	CBJE19	2010
MZ287318	JB15-N-PJ45-GN	2015
MK057529	KU-N1202	2012
MK057529	KU-N1202	2012
KF555450	CA-2	2013
MZ287326	K07-2273	2007
MZ287326	K07-2273	2007
MZ287315	GBGJ22	2011
MZ287315	GBGJ22	2011
KT257993	ISU78	2014
KT258004	ISU95	2014
KT258002	ISU96	2014
KT258003	ISU97	2014
KT257977	ISU30	2014
MZ287313	JBNU-20-N01	2020
MZ287314	JBNU-19-N01	2019
KU131566	SD11-21_P84	2011
KU131568	SD11-21_P100	2011
KU131557	SD11-21_P83	2011
KT257995	ISU82	2014
KT257998	ISU87	2014
KT257996	ISU84	2014
KT257994	ISU81	2014
KT257983	ISU47	2014
KT258006	SDSU58	2014
KT258007	SDSU62	2014
KT257987	ISU68	2014
KT257992	ISU73	2014
KP283415	Iowa12	2012
KT257978	ISU32	2014
JN660150	NADC31	2008
KP283413	Minnesota2	2012
DQ176020	MN184B	NA
DQ176019	MN184A	NA
EF488739	MN184C	NA
KY348848	18066-04	2004
